# Supplementary material for: Retrospective Study of Bacteriological Patterns and Antimicrobial Resistance Profiles of Mastitis in the Banat Region of Romania
Source: Antibiotics (Basel). 2026 Feb 11;15(2):198. doi: 10.3390/antibiotics15020198 (PMC12937222; doi:10.3390/antibiotics15020198)
Supplement: Supplementary file 1 [file antibiotics-15-00198-s001.zip]

Archive with 1 entries (1 files):
- antibiotics-4109234-supplementary.pdf
